# Supplementary material for: Using Functional Annotations to Study Pairwise Interactions in Urinary Tract Infection Communities
Source: Genes (Basel). 2021 Aug 6;12(8):1221. doi: 10.3390/genes12081221 (PMC8393552; doi:10.3390/genes12081221)
Supplement: Supplementary file 1 [file genes-12-01221-s001.zip]

Archive with 1 entries (1 files):
- main.pdf
